# Supplementary material for: Systematic dissection of key factors governing recombination outcomes by GCE-SCRaMbLE
Source: Nat Commun. 2022 Oct 3;13:5836. doi: 10.1038/s41467-022-33606-0 (PMC9530153; doi:10.1038/s41467-022-33606-0)
Supplement: Supplementary file 4 — Source Data [file 41467_2022_33606_MOESM4_ESM.xlsx]

## Sheet: Fig1B
		GFP/OD600							Mean				Relative fluorescence intensity**
Reference*	Uninduced	10799.5	8997.93	9372.38	10348.3	11531.9	13938	Uninduce Reference	10831.3		Negative control	Uninduced	0.00164539	0.000162315	0.00545174	0.0115124	0.0151922	0.019296
	Induced	7359	6127.41	7134.74	6871.48	7978.12	7807.16	Induce Reference	7212.99		Reporter only	Uninduced	0.0297553	0.0293007	0.0313086	0.0356565	0.0354465	0.0378161
Negative control	Uninduced	17.8218	1.75809	59.0496	124.694	164.552	209.002				Cre-EBD	Induced	0.815755	0.839716	0.715721	0.712155	0.687547	0.747306
Reporter only	Uninduced	322.289	317.365	339.114	386.207	383.933	409.598					Uninduced	0.219144	0.132489	0.238318	0.257914	0.329136	0.37583
Cre-EBD	Induced	5884.03	6056.86	5162.49	5136.77	4959.27	5390.31				CreUAG5	Induced	0.74175	0.705775	0.715071	0.77612	0.728328	0.754986
	Uninduced	2373.63	1435.03	2581.3	2793.55	3564.98	4070.74					Uninduced	0.0188469	0.0222175	0.0193755	0.02912	0.0279684	0.0324612
CreUAG5	Induced	5350.23	5090.74	5157.8	5598.14	5253.42	5445.7				CreUAG11	Induced	0.235412	0.237469	0.235876	0.190212	0.190659	0.214392
	Uninduced	204.137	240.645	209.863	315.408	302.935	351.598					Uninduced	0.0143342	0.0173109	0.0215598	0.0242223	0.0265573	0.0301499
CreUAG11	Induced	1698.03	1712.86	1701.37	1371.99	1375.22	1546.41				CreUAG14	Induced	0.40847	0.394013	0.345249	0.368124	0.361868	0.403196
	Uninduced	155.258	187.5	233.522	262.359	287.651	326.563					Uninduced	0.0061679	0.00950309	0.0110752	0.0139706	0.0150768	0.0184078
CreUAG14	Induced	2946.29	2842.01	2490.28	2655.28	2610.15	2908.25				CreUAG18	Induced	0.301142	0.278148	0.267862	0.333859	0.266198	0.323574
	Uninduced	66.8066	102.931	119.96	151.32	163.301	199.381					Uninduced	0.00408278	0.00733838	0.00762428	0.00519136	0.00369004	0.0020256
CreUAG18	Induced	2172.13	2006.28	1932.08	2408.12	1920.08	2333.94
	Uninduced	44.2219	79.4844	82.5811	56.2293	39.968	21.94
*: Reference: the fluorescence of yeast cells expressing GFP driven by ADH1 promoter
**: The relative fluorescence intensity calculated by (GFP/OD600)/Reference

## Sheet: Fig1C&D
		GFP/OD600					Mean				Relative fluorescence intensity*
CreUAG5	0 mM	251.359	267.271	279.906		Reference	8845.85		CreUAG5	0 mM	0.0284154	0.0302142	0.0316426
	0.5 mM	6497.97	6409.69	6478.44						0.5 mM	0.734578	0.724598	0.73237
	1 mM	7068.24	6826.36	6932.57						1 mM	0.799045	0.771702	0.783709
	2 mM	7595.99	7428.27	7796.94						2 mM	0.858706	0.839746	0.881423
	5 mM	8552.11	9322.8	9380.44						5 mM	0.966793	1.05392	1.06043
	10 mM	10913.9	10673.5	10595.6						10 mM	1.23379	1.20661	1.1978
CreUAG14	0 mM	25.4098	11.936	17.0259					CreUAG14	0 mM	0.00287251	0.00134934	0.00192473
	0.5 mM	1810.93	1894.53	1884.59						0.5 mM	0.204721	0.214172	0.213048
	1 mM	2121.58	2105.99	2144.33						1 mM	0.239838	0.238077	0.242411
	2 mM	2790.98	2577.17	2485.48						2 mM	0.315513	0.291342	0.280976
	5 mM	3381.58	3334.63	3346.84						5 mM	0.382279	0.376971	0.378352
	10 mM	4111	3923.35	3974.79						10 mM	0.464738	0.443524	0.44934
	Reference	8771.55	8812.31	8953.7
*: The relative fluorescence intensity calculated by (GFP/OD600)/reference

## Sheet: Fig2B
Type of events	Inversion	Deletion	Duplication
Number of events	701	765	265

## Sheet: Fig2C
	LoxPsym site	0	1	2	3	4	5	6	7	8	9	10	11	12	13	14	15	16	17	18	19	20	21	22	23	24	25	26	27	28	29	30	31	32	33	34	35	36	37	38	39	40	41	42	43	44	45	46	47
Number of events	SynII	38	11	6	8	0	7	23	24	51	2	4	5	7	4	6	9	2	16	5	7	32	12	9	4	3	1	4	1	7	0	3	6	2	3	3	3	1	3	3	1	9	9	3	2	2	25	24	5
	SynIII	4	1	1	4	3	0	0	0	0	0	2	2	2	0	0	1	0	0	0	0	2	3	1	0	1	11	12	2	9	6	2	1	1	8	0	2	11	2	0	3	3	5	9	25	3	2	1	4
	SynVI	3	2	1	0	0	0	0	0	0	0	0	0	0	1	1	1	0	0	0	1	0	1	0	0	1	0	0	3	4	7	6	5	0	4	0	7	0	0	3	1	0	1	0	0	1	1	1	0
	SynIXR	2	1	3	0	0	2	7	0	0	1	5	2	2	0	0	0	1	2	0	4	5	0	1	2	1	1	2	1	0	1	0	0	0	0	1	2	0	3	1	0	2	0	2	1
[truncated: 225 more columns]

## Sheet: Fig3A
		Quantification of the bands
		Area	Relative Cre level
	Negative	22.121	0.0117272
CreUAG14	0 mM	0	0
	0.5 mM	618.042	0.327647
	1 mM	1886.31	1
	2 mM	4245.26	2.25057
	5 mM	10930	5.79441
	10 mM	16311	8.64705
CreUAG5	0 mM	331.899	0.175952
	1 mM	8754.45	4.64106

## Sheet: Fig3B
OMeY concentration (mM)	1	2	5	10
SCRaMbLE occurrence rate in population (%)	16.1111	16.6667	32.7778	27.7778

## Sheet: Fig3C
	Number of events per starin	1	2	3	4	5	6	7	8	9	10	11
The number of strains	1 mM	24	4	1
	2 mM	13	12	3	1	0	0	1
	5 mM	28	22	5	1	1	0	1	0	0	0	1
	10 mM	31	7	4	3	2	2	0	1

## Sheet: Fig3D
Cre variants	CreUAG14	CreUAG5
SCRaMbLE occurrence rate in population (%)	16.1111	26.6667

## Sheet: Fig3E
	Number of events per starin	1	2	3	4	5
The number of strains	CreUAG5	28	9	3	6	2
	CreUAG14	24	4	1

## Sheet: Fig4A
Remaining content (%)	ring_synII	Haploid	98.35	98.58	98.85	98.86	99.36	99.68	99.77	99.83	99.96	99.97	99.97	99.97	99.98	100	100	100	100	100	100	100	100	100	100	100	100	100	100	100	100	100	100	100	100	100	100	100	100	100	100	100	100	100	100	100	100	100	100
		Diploid	13.95	28.7	43.56	47.2	50.09	52.05	60.77	62.88	64.32	75.5	84.37	84.38	87.22	90.78	95.22	97.5	98.78	99.73	99.92	100	100	100	100	100	100	100	100	100	100	100	100	100	100	100	100	100	100	100	100	100	100	100	100	100	100	100	100
	synII	Haploid	99.08	99.14	99.81	99.9	99.93	99.95	99.95	99.96	99.97	99.97	99.97	100	100	100	100	100	100	100	100	100	100	100	100	100	100	100	100	100	100	100	100	100	100	100	100	100	100	100	100	100	100	100	100	100	100	100	100
		Diploid	29.37	49.9	76.83	81.05	81.35	82.44	86.08	94.16	95.1	95.18	96.11	96.13	97.41	98.46	98.55	98.61	98.67	99.34	99.36	99.59	99.63	99.83	99.83	99.87	99.96	99.96	100	100	100	100	100	100	100	100	100	100	100	100	100	100	100	100	100	100	100	100	100
[truncated: 13 more columns]

[truncated: 8 more sheets: Fig4B, Fig5A, Fig5B, Fig5C, Suppl Fig1, Suppl Fig2, Suppl Fig3, Suppl Fig4]
